# Supplementary material for: Comparison of Three Common Intervertebral Disc Discectomies in the Treatment of Lumbar Disc Herniation: A Systematic Review and Meta-Analysis Based on Multiple Data
Source: J Clin Med. 2022 Nov 8;11(22):6604. doi: 10.3390/jcm11226604 (PMC9696245; doi:10.3390/jcm11226604)
Supplement: Supplementary file 1 [file jcm-11-06604-s001.zip]

Archive with 1 entries (1 files):
- jcm-1927646-supplementary.pdf
